# Supplementary material for: The burden of metabolic risk factors in North Africa and the Middle East, 1990–2019: findings from the Global Burden of Disease Study
Source: eClinicalMedicine. 2023 Jun 2;60:102022. doi: 10.1016/j.eclinm.2023.102022 (PMC10242634; doi:10.1016/j.eclinm.2023.102022)
Supplement: Supplementary Table S1 [file mmc1.xlsx]

## Sheet: High SBP
Citation	Location	Risk	Year Start	Year End
Lardjam-Hetraf SA, Mediene-Benchekor S, Ouhaibi-Djellouli H, Meroufel DN, Boulenouar H, Hermant X, Hamani-Medjaoui I, Saidi-Mehtar N, Amouyel P, Houti L, Goumidi L, Meirhaeghe A. Effects of established blood pressure loci on blood pressure values and hypertension risk in an Algerian population sample. J Hum Hypertens. 2015; 29(5): 296302	Algeria	High systolic blood pressure	2008	2008
El-Zanaty and Associates, ICF International, Ministry of Health and Population (Egypt), Population Council (Egypt). Egypt Special Demographic and Health Survey 2015. Fairfax, United States of America: ICF International	Egypt	High systolic blood pressure	2015	2015
National Institute of Statistics, Geography, and Informatics (Mexico), Population Studies Center, University of Pennsylvania, University of Maryland, University of Wisconsin. Mexico Health and Aging Study 2012. Mexico City, México: National Institute of Statistics, Geography, and Informatics (Mexico)	Iran (Islamic Republic of)	High systolic blood pressure	2008	2008
Awad AI, Alsaleh FM. 10-year risk estimation for type 2 diabetes mellitus and coronary heart disease in Kuwait: a cross-sectional population-based study. PLoS One. 2015; 10(1): e0116742	Kuwait	High systolic blood pressure	2012	2012
Matar D, Frangieh AH, Abouassi S, Bteich F, Saleh A, Salame E, Kassab R, Azar RR. Prevalence, awareness, treatment, and control of hypertension in Lebanon. J Clin Hypertens (Greenwich). 2015; 17(5): 3818	Lebanon	High systolic blood pressure	2012	2012
American University of Beirut, World Health Organization (WHO). Lebanon STEPS Noncommunicable Disease Risk Factors Survey 2008-2009	Lebanon	High systolic blood pressure	2008	2008
Kadiki OA, Roaeid RB. Prevalence of diabetes mellitus and impaired glucose tolerance in Benghazi Libya. Diabetes Metab. 2001; 27(6): 647-54	Libya	High systolic blood pressure	1998	1998
Secretariat of Health and Environment (Libya), World Health Organization (WHO). Libya STEPS Noncommunicable Disease Risk Factors Survey 2009	Libya	High systolic blood pressure	2009	2009
Tazi MA, Abir-Khalil S, Chaouki N, Cherqaoui S, Lahmouz F, Sra?ri JE, Mahjour J. Prevalence of the main cardiovascular risk factors in Morocco: results of a national survey 2000. J Hypertens. 2003; 21(5): 897903	Morocco	High systolic blood pressure	2000	2000
Khdour MR, Hallak HO, Shaeen M, Jarab AS, Al-Shahed QN. Prevalence, awareness, treatment and control of hypertension in the Palestinian population. J Hum Hypertens. 2013; 27(10): 6238	Palestine	High systolic blood pressure	2011	2011
Institute for Health Metrics and Evaluation (IHME), Ministry of Health (Saudi Arabia). Saudi Arabia Health Interview Survey 2013	Saudi Arabia	High systolic blood pressure	2013	2013
Soyannwo MA, Kurashi NY, Gadallah M, Hams J, el-Essawi O, Khan NA, Singh RG, Alamri A, Beyari TH. Blood pressure pattern in Saudi population of Gassim. Afr J Med Med Sci. 1998; 27(1-2): 107-16	Saudi Arabia	High systolic blood pressure	1996	1996
Balla SA, Abdalla AA, Elmukashfi TA, Ahmed HA. Hypertension among rural population in four states: Sudan 2012. Glob J Health Sci. 2014; 6(3): 20612	Sudan	High systolic blood pressure	2012	2012
Ben Romdhane H, Ben Ali S, Skhiri H, Traissac P, Bougatef S, Maire B, Delpeuch F, Achour N. Hypertension among Tunisian adults: results of the TAHINA project. Hypertens Res. 2012; 35(3): 3417	Tunisia	High systolic blood pressure	2004	2004
Hammami S, Mehri S, Hajem S, Koubaa N, Frih MA, Kammoun S, Hammami M, Betbout F. Awareness, treatment and control of hypertension among the elderly living in their home in Tunisia. BMC Cardiovasc Disord. 2011; 11: 65	Tunisia	High systolic blood pressure	2008	2008
Omega Contract Research Organization, Turkish Society of Hypertension and Renal Diseases. Turkey Salt Consumption and Blood Pressure Study 2007	Turkey	High systolic blood pressure	2007	2007
Onat A, Hergenc G, Bulur S, Ugur M, Kucukdurmaz Z, Can G. The paradox of high apolipoprotein A-I levels independently predicting incident type-2 diabetes among Turks. Int J Cardiol. 2010; 142(1): 729	Turkey	High systolic blood pressure	1997	1997
Satman I, Yilmaz T, Sengül A, Salman S, Salman F, Uygur S, Bastar I, Tütüncü Y, Sargin M, Dinççag N, Karsidag K, Kalaça S, Ozcan C, King H. Population-based study of diabetes and risk characteristics in Turkey: results of the Turkish Diabetes Epidemiology Study (TURDEP). Diabetes Care. 2002; 25(9): 15516	Turkey	High systolic blood pressure	1997	1997
Hur E, Ozisik M, Ural C, Yildiz G, Magden K, Kose SB, Kokturk F, Buyukuysal C, Yildirim I, Suleymanlar G, Ates K, Duman S. Hypervolemia for hypertension pathophysiology: a population-based study. Biomed Res Int. 2014; 2014: 895401	Turkey	High systolic blood pressure	2009	2009
Satman I, Omer B, Tutuncu Y, Kalaca S, Gedik S, Dinccag N, Karsidag K, Genc S, Telci A, Canbaz B, Turker F, Yilmaz T, Cakir B, Tuomilehto J, TURDEP-II Study Group. Twelve-year trends in the prevalence and risk factors of diabetes and prediabetes in Turkish adults. Eur J Epidemiol. 2013; 28(2): 169-80	Turkey	High systolic blood pressure	2010	2010
Tugay Aytekin N, Pala K, Irgil E, Akis N, Aytekin H. Distribution of blood pressures in Gemlik District, north-west Turkey. Health Soc Care Community. 2002; 10(5): 394-401	Turkey	High systolic blood pressure	1999	1999
Erdem Y, Arici M, Altun B, Turgan C, Sindel S, Erbay B, Derici U, Karatan O, Hasanoglu E, Caglar S. The relationship between hypertension and salt intake in Turkish population: SALTURK study. Blood Press. 2010; 19(5): 313-8	Turkey	High systolic blood pressure	2007	2007
Malik M, Bakir A, Saab BA, Roglic G, King H. Glucose intolerance and associated factors in the multi-ethnic population of the United Arab Emirates results of a national survey. Diabetes Res Clin Pract. 2005; 69(2): 188-95	United Arab Emirates	High systolic blood pressure	2000	2000
Hajat C, Harrison O, Al Siksek Z. Diagnostic testing for diabetes using HbA(1c) in the Abu Dhabi population: Weqaya: the Abu Dhabi cardiovascular screening program. Diabetes Care. 2011; 34(11): 24002	United Arab Emirates	High systolic blood pressure	2009	2009
el Mugamer IT, Ali Zayat AS, Hossain MM, Pugh RN. Diabetes, obesity and hypertension in urban and rural people of bedouin origin in the United Arab Emirates. J Trop Med Hyg. 1995; 98(6): 407-15	United Arab Emirates	High systolic blood pressure	1989	1989
Modesti PA, Bamoshmoosh M, Rapi S, Massetti L, Bianchi S, Al-Hidabi D, Al Goshae H. Relationship between hypertension, diabetes and proteinuria in rural and urban households in Yemen. J Hum Hypertens. 2013; 27(9): 572-9	Yemen	High systolic blood pressure	2007	2007

## Sheet: High FPG
Citation	Location	Risk	Year Start	Year End
Temmar M, Labat C, Benkhedda S, Charifi M, Thomas F, Bouafia MT, Bean K, Darne B, Safar ME, Benetos A. Prevalence and determinants of hypertension in the Algerian Sahara. J Hypertens. 2007; 25(11): 2218-26	Algeria	High fasting plasma glucose	2001	2001
Khedr EM, Fawi G, Allah Abbas MA, El-Fetoh NA, Al Attar G, Zaki AF, Gamea A. Prevalence of Diabetes and Diabetic Neuropathy in Qena Governorate: Population-Based Survey. Neuroepidemiology. 2016; 46(3): 17381	Egypt	High fasting plasma glucose	2014	2014
Azimi-Nezhad M, Ghayour-Mobarhan M, Parizadeh MR, Safarian M, Esmaeili H, Parizadeh SM, Khodaee G, Hosseini J, Abasalti Z, Hassankhani B, Ferns G. Prevalence of type 2 diabetes mellitus in Iran and its relationship with gender, urbanisation, education, marital status and occupation. Singapore Med J. 2008; 49(7): 571-6	Iran (Islamic Republic of)	High fasting plasma glucose	2005	2005
Mansour AA, Al-Maliky AA, Kasem B, Jabar A, Mosbeh KA. Prevalence of diagnosed and undiagnosed diabetes mellitus in adults aged 19 years and older in Basrah, Iraq. Diabetes Metab Syndr. 2014; 13944	Iraq	High fasting plasma glucose	2011	2011
Central Organization for Statistics and Information Technology (Iraq), Ministry of Health (Iraq), World Health Organization (WHO). Iraq STEPS Noncommunicable Disease Risk Factors Survey 2006	Iraq	High fasting plasma glucose	2006	2006
Centers for Disease Control and Prevention (CDC), Ministry of Health (Jordan), World Health Organization (WHO). Jordan STEPS Noncommunicable Disease Risk Factors Survey 2007	Jordan	High fasting plasma glucose	2007	2007
Ajlouni K, Jaddou H, Batieha A. Diabetes and impaired glucose tolerance in Jordan: prevalence and associated risk factors. J Intern Med. 1998; 244(4): 317-23	Jordan	High fasting plasma glucose	1997	1997
Khader Y, Batieha A, Ajlouni H, El-Khateeb M, Ajlouni K. Obesity in Jordan: prevalence, associated factors, comorbidities, and change in prevalence over ten years. Metab Syndr Relat Disord. 2008; 6(2): 113-20	Jordan	High fasting plasma glucose	2005	2005
Al Zenki S, Al Omirah H, Al Hooti S, Al Hamad N, Jackson RT, Rao A, Al Jahmah N, Al Obaid I, Al Ghanim J, Al Somaie M, Zaghloul S, Al Othman A. High prevalence of metabolic syndrome among Kuwaiti adults--a wake-up call for public health intervention. Int J Environ Res Public Health. 2012; 9(5): 1984-96	Kuwait	High fasting plasma glucose	2008	2008
Alarouj M, Bennakhi A, Alnesef Y, Sharifi M, Elkum N. Diabetes and associated cardiovascular risk factors in the State of Kuwait: the first national survey. Int J Clin Pract. 2013; 67(1): 89-96	Kuwait	High fasting plasma glucose	2010	2010
Ahmed F, Waslien C, Al-Sumaie MA, Prakash P, Allafi A. Trends and risk factors of hyperglycemia and diabetes among Kuwaiti adults: National Nutrition Surveillance Data from 2002 to 2009. BMC Public Health. 2013; 103	Kuwait	High fasting plasma glucose	2008	2008
Al-Lawati JA, Mohammed AJ, Al-Hinai HQ, Jousilahti P. Prevalence of the metabolic syndrome among Omani adults. Diabetes Care. 2003; 26(6): 1781-5	Oman	High fasting plasma glucose	2001	2001
Abu Shama R a. H, Darwazah AK, Kufri FH, Yassin IH, Torok NI. MetS and cardiovascular risk factors among Palestinians of East Jerusalem. East Mediterr Health J. 2009; 15(6): 146473	Palestine	High fasting plasma glucose	2005	2005
Chou P, Liao MJ, Kuo HS, Hsiao KJ, Tsai ST. A population survey on the prevalence of diabetes in Kin-Hu, Kinmen. Diabetes Care. 1994; 17(9): 1055-8	Palestine	High fasting plasma glucose	1998	1998
Gharbi M, Akrout M, Zouari B. Prevalence and risk factors of non-insulin-dependent diabetes mellitus in the rural and urban population of Tunisia. Rev Epidemiol Sante Publique. 2002; 50(4): 349-55	Palestine	High fasting plasma glucose	1998	1998
Almajwal AM, Al-Baghli NA, Batterham MJ, Williams PG, Al-Turki KA, Al-Ghamdi AJ. Performance of body mass index in predicting diabetes and hypertension in the Eastern Province of Saudi Arabia. Ann Saudi Med. 2009; 29(6): 43745	Saudi Arabia	High fasting plasma glucose	2004	2004
Al-Daghri NM, Al-Attas OS, Alokail MS, Alkharfy KM, Yousef M, Sabico SL, Chrousos GP. Diabetes mellitus type 2 and other chronic non-communicable diseases in the central region, Saudi Arabia (Riyadh cohort 2): a decade of an epidemic. BMC Med. 2011; 76	Saudi Arabia	High fasting plasma glucose	2009	2009
Al-Nozha MM, Al-Maatouq MA, Al-Mazrou YY, Al-Harthi SS, Arafah MR, Khalil MZ, Khan NB, Al-Khadra A, Al-Marzouki K, Nouh MS, Abdullah M, Attas O, Al-Shahid MS, Al-Mobeireek A. Diabetes mellitus in Saudi Arabia. Saudi Med J. 2004; 25(11): 1603-10	Saudi Arabia	High fasting plasma glucose	1995	1995
Al-Rubeaan K, Al-Manaa H, Khoja T, Ahmad N, Al-Sharqawi A, Siddiqui K, AlNaqeb D, Aburisheh K, Youssef A, Al-Batil A, Al-Otaibi M, Ghamdi AA. The Saudi Abnormal Glucose Metabolism and Diabetes Impact Study (SAUDI-DM). Ann Saudi Med. 2014; 34(6): 46575	Saudi Arabia	High fasting plasma glucose	2008	2008
Al-Baghli NA, Al-Ghamdi AJ, Al-Turki KA, Al Elq AH, El-Zubaier AG, Bahnassy A. Prevalence of diabetes mellitus and impaired fasting glucose levels in the Eastern Province of Saudi Arabia: results of a screening campaign. Singapore Med J. 2010; 51(12): 923-30	Saudi Arabia	High fasting plasma glucose	2004	2004
Noor SK, Bushara SO, Sulaiman AA, Elmadhoun WM, Ahmed MH. Undiagnosed diabetes mellitus in rural communities in Sudan: prevalence and risk factors. East Mediterr Health J. 2015; 21(3): 164-70	Sudan	High fasting plasma glucose	2013	2013
Elbagir MN, Eltom MA, Elmahadi EM, Kadam IM, Berne C. A population-based study of the prevalence of diabetes and impaired glucose tolerance in adults in northern Sudan. Diabetes Care. 1996; 19(10): 1126-8	Sudan	High fasting plasma glucose	1994	1994
Elbagir MN, Eltom MA, Elmahadi EM, Kadam IM, Berne C. A high prevalence of diabetes mellitus and impaired glucose tolerance in the Danagla community in northern Sudan. Diabet Med. 1998; 15(2): 164-9	Sudan	High fasting plasma glucose	1996	1996
Bouguerra R, Alberti H, Salem LB, Rayana CB, Atti JE, Gaigi S, Slama CB, Zouari B, Alberti K. The global diabetes pandemic: the Tunisian experience. Eur J Clin Nutr. 2007; 61(2): 160-5	Tunisia	High fasting plasma glucose	1997	1997
Allal-Elasmi M, Haj Taieb S, Hsairi M, Zayani Y, Omar S, Sanhaji H, Jemaa R, Feki M, Elati J, Mebazaa A, Kaabachi N. The metabolic syndrome: prevalence, main characteristics and association with socio-economic status in adults living in Great Tunis. Diabetes Metab. 2010; 36(3): 2048	Tunisia	High fasting plasma glucose	2004	2004
Allal-Elasmi M, Feki M, Zayani Y, Hsairi M, Haj Taieb S, Jemaa R, Sanhaji H, Omar S, Mebazaa A, Kaabachi N. Prehypertension among adults in Great Tunis region (Tunisia): A population-based study. Pathol Biol. 2012; 60(3): 1749	Tunisia	High fasting plasma glucose	2004	2004
Ben Romdhane H, Ben Ali S, Aissi W, Traissac P, Aounallah-Skhiri H, Bougatef S, Maire B, Delpeuch F, Achour N. Prevalence of diabetes in Northern African countries: the case of Tunisia. BMC Public Health. 2014; 86	Tunisia	High fasting plasma glucose	2005	2005
Ben Romdhane H, Skhiri H, Bougatef S, Ennigrou S, Gharbi D, Chahed MK, Achour N. Hypertension prevalence, awareness, treatment and control: results from a community based survey. Tunis Med. 2005; 83(Suppl 5): 41-6	Tunisia	High fasting plasma glucose	2001	2001
Papoz L, Ben Khalifa F, Eschwege E, Ben Ayed H. Diabetes mellitus in Tunisia: description in urban and rural populations. Int J Epidemiol. 1988; 17(2): 419-22	Tunisia	High fasting plasma glucose	1981	1981
Belfki H, Ben Ali S, Aounallah-Skhiri H, Traissac P, Bougatef S, Maire B, Delpeuch F, Achour N, Ben Romdhane H. Prevalence and determinants of the metabolic syndrome among Tunisian adults: results of the Transition and Health Impact in North Africa (TAHINA) project. Public Health Nutr. 2013; 16(4): 58290	Tunisia	High fasting plasma glucose	2004	2004
Dogan N, Toprak D, Demir S. Hypertension prevalence and risk factors among adult population in Afyonkarahisar region: a cross-sectional research. Anatol J Cardiol. 2012; 12(1): 4752	Turkey	High fasting plasma glucose	2005	2005
Bayram F, Kocer D, Gundogan K, Kaya A, Demir O, Coskun R, Sabuncu T, Karaman A, Cesur M, Rizzo M, Toth PP, Gedik V. Prevalence of dyslipidemia and associated risk factors in Turkish adults. J Clin Lipidol. 2014; 8(2): 20616	Turkey	High fasting plasma glucose	2012	2012
Ministry of Health (Turkey). Turkey Chronic Diseases and Risk Factors Study 2011	Turkey	High fasting plasma glucose	2011	2011
Gokcel A, Ozsahin AK, Sezgin N, Karakose H, Ertorer ME, Akbaba M, Baklaci N, Sengul A, Guvener N. High prevalence of diabetes in Adana, a southern province of Turkey. Diabetes Care. 2003; 26(11): 3031-4	Turkey	High fasting plasma glucose	2000	2000
Gundogan K, Bayram F, Capak M, Tanriverdi F, Karaman A, Ozturk A, Altunbas H, Gokce C, Kalkan A, Yazici C. Prevalence of metabolic syndrome in the Mediterranean region of Turkey: evaluation of hypertension, diabetes mellitus, obesity, and dyslipidemia. Metab Syndr Relat Disord. 2009; 7(5): 42734	Turkey	High fasting plasma glucose	2003	2003
Bayindir Cevik A, Metin Karaaslan M, Kocan S, Pekmezci H, Baydur Sahin S, Kirbas A, Ayaz T. Prevalence and screening for risk factors of type 2 diabetes in Rize, Nourtheast Turkey: findings from a population-based study. Prim Care Diabetes. 2015; 10(1): nan	Turkey	High fasting plasma glucose	2013	2013
Sanisoglu SY, Oktenli C, Hasimi A, Yokusoglu M, Ugurlu M. Prevalence of metabolic syndrome-related disorders in a large adult population in Turkey. BMC Public Health. 2006; 92	Turkey	High fasting plasma glucose	2000	2000
Soysal A, Demiral Y, Soysal D, Uçku R, Köseoglu M, Aksakoglu G. The prevalence of metabolic syndrome among young adults in Izmir, Turkey. Anatol J Cardiol. 2005; 5(3): 196-201	Turkey	High fasting plasma glucose	2001	2001
Saadi H, Carruthers SG, Nagelkerke N, Al-Maskari F, Afandi B, Reed R, Lukic M, Nicholls MG, Kazam E, Algawi K, Al-Kaabi J, Leduc C, Sabri S, El-Sadig M, Elkhumaidi S, Agarwal M, Benedict S. Prevalence of diabetes mellitus and its complications in a population-based sample in Al Ain, United Arab Emirates. Diabetes Res Clin Pract. 2007; 78(3): 369-77	United Arab Emirates	High fasting plasma glucose	2006	2006
Modesti PA, Bamoshmoosh M, Rapi S, Massetti L, Al-Hidabi D, Al Goshae H. Epidemiology of hypertension in Yemen: effects of urbanization and geographical area. Hypertens Res. 2013; 36(8): 7117	Yemen	High fasting plasma glucose	2008	2008
Gunaid AA, Assabri AM. Prevalence of type 2 diabetes and other cardiovascular risk factors in a semirural area in Yemen. East Mediterr Health J. 2008; 14(1): 42-56	Yemen	High fasting plasma glucose	2000	2000

## Sheet: High BMI
Citation	Location	Risk	Year Start	Year End
Aga Khan University, Central Statistics Organization (Afghanistan), Ministry of Public Health (Afghanistan), Silk Route Training and Research Organization (SRTRO), United Nations Children's Fund (UNICEF). Afghanistan National Nutrition Survey 2013	Afghanistan	High body-mass index	2013	2013
Saeed KMI, Rasooly MH, Brown NJW. Prevalence and predictors of adult hypertension in Kabul, Afghanistan. BMC Public Health. 2014; 14: 386	Afghanistan	High body-mass index	2011	2011
Central Statistics Organization (Afghanistan), United Nations Children's Fund (UNICEF). Afghanistan Multiple Indicator Cluster Survey 2010-2011. New York, United States of America: United Nations Children's Fund (UNICEF), 2013	Afghanistan	High body-mass index	2010	2010
Centers for Disease Control and Prevention (CDC), Joint United Nations Program on HIV/AIDS (UNAIDS), United Nations Children's Fund (UNICEF), United Nations Educational, Scientific and Cultural Organization (UNESCO), World Health Organization (WHO). Algeria Global School-Based Student Health Survey 2010-2011. Geneva, Switzerland: World Health Organization (WHO)	Algeria	High body-mass index	2010	2010
Ministry of Health, Population and Hospital Reform (Algeria), World Health Organization (WHO). Algeria - Sétif and Mostaganem STEPS Noncommunicable Disease Risk Factors Survey 2003	Algeria	High body-mass index	2003	2003
Centers for Disease Control and Prevention (CDC), World Health Organization (WHO). Bahrain Global School-Based Student Health Survey 2016. Geneva, Switzerland: World Health Organization (WHO), 2020	Bahrain	High body-mass index	2016	2016
Ministry of Health (Bahrain), World Health Organization (WHO). Bahrain STEPS Noncommunicable Disease Risk Factors Survey 2007	Bahrain	High body-mass index	2007	2007
Ministry of Health (Bahrain). Bahrain National Nutrition Survey 1998-1999	Bahrain	High body-mass index	2002	2002
Al-Raees GY, Al-Amer MA, Musaiger AO, D'Souza R. Prevalence of overweight and obesity among children aged 2-5 years in Bahrain: a comparison between two reference standards. Int J Pediatr Obes. 2009; 4(4): 414-6	Bahrain	High body-mass index	2007	2007
Al-Sendi AM, Shetty P, Musaiger AO. Prevalence of overweight and obesity among Bahraini adolescents: a comparison between three different sets of criteria. Eur J Clin Nutr. 2003; 57(3): 471-4	Bahrain	High body-mass index	2000	2000
Health Care International, World Health Organization (WHO). Egypt WHO Multi-country Survey Study on Health and Health System Responsiveness 2000-2001. Geneva, Switzerland: World Health Organization (WHO)	Egypt	High body-mass index	2000	2000
Ministry of Health and Population (Egypt), United States Agency for International Development (USAID), World Health Organization (WHO). Egypt STEPS Noncommunicable Disease Risk Factors Survey 2011-2012	Egypt	High body-mass index	2011	2011
El-Zanaty and Associates, Macro International, Inc, Ministry of Health and Population (Egypt). Egypt Demographic and Health Survey 2008. Fairfax, United States of America: ICF International	Egypt	High body-mass index	2008	2008
Ministry of Health and Population (Egypt), United States Agency for International Development (USAID), World Health Organization (WHO). Egypt STEPS Noncommunicable Disease Risk Factors Survey 2005	Egypt	High body-mass index	2005	2005
Centers for Disease Control and Prevention (CDC), Ministry of Higher Education (Egypt), World Health Organization (WHO). Egypt Global School-Based Student Health Survey 2006. Geneva, Switzerland: World Health Organization (WHO)	Egypt	High body-mass index	2006	2006
Macro International, Inc, Population Council (Egypt). Egypt Demographic and Health Survey 1992-1993. Fairfax, United States of America: ICF International	Egypt	High body-mass index	1992	1992
Central Agency for Public Mobilization and Statistics (CAPMAS) (Egypt), Macro Systems, Inc.; Institute for Resource Development, Population Council (Egypt). Egypt Demographic and Health Survey 1988-1989. Fairfax, United States of America: ICF International	Egypt	High body-mass index	1988	1988
Macro International, Inc, Population Council (Egypt). Egypt Demographic and Health Survey 1995-1996. Fairfax, United States of America: ICF International	Egypt	High body-mass index	1995	1995
Macro International, Inc, Population Council (Egypt). Egypt Demographic and Health Survey 2000. Fairfax, United States of America: ICF International	Egypt	High body-mass index	2000	2000
El-Zanaty and Associates, Macro International, Inc, Ministry of Health and Population (Egypt), Population Council (Egypt). Egypt Demographic and Health Survey 2005. Fairfax, United States of America: ICF International	Egypt	High body-mass index	2005	2005
El-Zanaty and Associates, Macro International, Inc, Ministry of Health and Population (Egypt), Population Council (Egypt). Egypt Interim Demographic and Health Survey 2003. Fairfax, United States of America: ICF International	Egypt	High body-mass index	2003	2003
Ministry of Health and Medical Education (Iran), World Health Organization (WHO). Iran STEPS Noncommunicable Disease Risk Factors Survey 2009	Iran (Islamic Republic of)	High body-mass index	2009	2009
World Health Organization (WHO), Ministry of Health and Medical Education (Iran), Center for Non-Communicable Diseases Control (Iran). Iran STEPS Noncommunicable Disease Risk Factors Survey 2005	Iran (Islamic Republic of)	High body-mass index	2005	2005
Soori H. Pattern of dietary behaviour and obesity in Ahwaz, Islamic Republic of Iran. East Mediterr Health J. 2001; 7(1-2): 163-70	Iran (Islamic Republic of)	High body-mass index	1994	1994
Nabipour I, Amiri M, Imami SR, Jahfari SM, Nosrati A, Iranpour D, Soltanian AR. Unhealthy lifestyles and ischaemic electrocardiographic abnormalities: the Persian Gulf Healthy Heart Study. East Mediterr Health J. 2008; 14(4): 858-68	Iran (Islamic Republic of)	High body-mass index	2003	2003
Khazaie H, Najafi F, Rezaie L, Tahmasian M, Sepehry AA, Herth FJF. Prevalence of symptoms and risk of obstructive sleep apnea syndrome in the general population. Arch Iran Med. 2011; 14(5): 335-8	Iran (Islamic Republic of)	High body-mass index	2008	2008
Rashidy-Pour A, Malek M, Eskandarian R, Ghorbani R. Obesity in the Iranian population. Obes Rev. 2009; 10(1): 2-6	Iran (Islamic Republic of)	High body-mass index	2005	2005
Ministry of Health and Medical Education (Iran), World Health Organization (WHO). Iran STEPS Noncommunicable Disease Risk Factors Survey 2006	Iran (Islamic Republic of)	High body-mass index	2006	2006
Ministry of Health and Medical Education (Iran), World Health Organization (WHO). Iran WHO Multi-country Survey Study on Health and Health System Responsiveness 2000-2001. Geneva, Switzerland: World Health Organization (WHO)	Iran (Islamic Republic of)	High body-mass index	2000	2000
Ostovar A, Nabipour I, Larijani B, Heshmat R, Darabi H, Vahdat K, Ravanipour M, Mehrdad N, Raeisi A, Heidari G, Shafiee G, Haeri M, Pourbehi M, Sharifi F, Noroozi A, Tahmasebi R, Aghaei Meybodi H, Assadi M, Farrokhi S, Nemati R, Amini MR, Barekat M, Amini A, Salimipour H, Dobaradaran S, Moshtaghi D. Bushehr Elderly Health (BEH) Programme, phase I (cardiovascular system). BMJ Open. 2015; 5(12): e0…	Iran (Islamic Republic of)	High body-mass index	2013	2013
Lotfi MH, Saadati H, Afzali M. Prevalence of diabetes in people aged ? 30 years: the results of screen-ing program of Yazd Province, Iran, in 2012. J Res Health Sci. 2014; 14(1): 8791	Iran (Islamic Republic of)	High body-mass index	2012	2012
Janghorbani M, Amini M, Rezvanian H, Gouya M-M, Delavari A, Alikhani S, Mahdavi A. Association of body mass index and abdominal obesity with marital status in adults. Arch Iran Med. 2008; 11(3): 274-81	Iran (Islamic Republic of)	High body-mass index	2004	2004
Kelishadi R, Gharipour M, Sadri GH, Tavasoli AA, Amani A. Cardiovascular disease risk factors, metabolic syndrome and obesity in an Iranian population. East Mediterr Health J. 2008; 14(5): 1070-9	Iran (Islamic Republic of)	High body-mass index	2000	2000
Kelishadi R, Ardalan G, Gheiratmand R, Majdzadeh R, Hosseini M, Gouya MM, Razaghi EM, Delavari A, Motaghian M, Barekati H, Mahmoud-Arabi MS, Lock K, Caspian Study Group. Thinness, overweight and obesity in a national sample of Iranian children and adolescents: CASPIAN Study. Child Care Health Dev. 2008; 34(1): 44-54	Iran (Islamic Republic of)	High body-mass index	2003	2003
Dastgiri S, Mahdavi R, TuTunchi H, Faramarzi E. Prevalence of obesity, food choices and socio-economic status: a cross-sectional study in the north-west of Iran. Public Health Nutr. 2006; 9(8): 996-1000	Iran (Islamic Republic of)	High body-mass index	2004	2004
World Health Organization (WHO), Ministry of Health and Medical Education (Iran), Center for Non-Communicable Diseases Control (Iran). Iran STEPS Noncommunicable Disease Risk Factors Survey 2007	Iran (Islamic Republic of)	High body-mass index	2007	2007
Hajian-Tilaki KO, Heidari B. Prevalence of obesity, central obesity and the associated factors in urban population aged 20-70 years, in the north of Iran: a population-based study and regression approach. Obes Rev. 2007; 8(1): 3-10	Iran (Islamic Republic of)	High body-mass index	2004	2004
Ministry of Health and Medical Education (Iran), World Health Organization (WHO). Iran STEPS Noncommunicable Disease Risk Factors Survey 2008	Iran (Islamic Republic of)	High body-mass index	2008	2008
Safari M, Yazdanpanah B, Yazdanpanah B, Mobasheri A. A population-based screening of type 2 diabetes in high-risk population of Yasuj, Iran. J Health Popul Nutr. 2014; 32(4): 67786	Iran (Islamic Republic of)	High body-mass index	2009	2009
Esmaillzadeh A, Mirmiran P, Azizi F. Comparative evaluation of anthropometric measures to predict cardiovascular risk factors in Tehranian adult women. Public Health Nutr. 2006; 9(1): 61-9	Iran (Islamic Republic of)	High body-mass index	2004	2004
Maddah M. Overweight and obesity among Iranian female adolescents in Rasht: more overweight in the lower social group. Public Health Nutr. 2007; 10(5): 450-3	Iran (Islamic Republic of)	High body-mass index	2004	2004
Maddah M, Nikooyeh B. Obesity among Iranian adolescent girls: location of residence and parental obesity. J Health Popul Nutr. 2010; 28(1): 61-6	Iran (Islamic Republic of)	High body-mass index	2006	2006
Esteghamati A, Meysamie A, Khalilzadeh O, Rashidi A, Haghazali M, Asgari F, Kamgar M, Gouya MM, Abbasi M. Third national Surveillance of Risk Factors of Non-Communicable Diseases (SuRFNCD-2007) in Iran: methods and results on prevalence of diabetes, hypertension, obesity, central obesity, and dyslipidemia. BMC Public Health. 2009; 167	Iran (Islamic Republic of)	High body-mass index	2007	2007
Central Organization for Statistics and Information Technology (Iraq), Kurdistan Regional Statistics Office, Ministry of Health (Iraq), United Nations Children's Fund (UNICEF). Iraq Multiple Indicator Cluster Survey 2011. New York, United States of America: United Nations Children's Fund (UNICEF), 2013	Iraq	High body-mass index	2011	2011
United Nations Children's Fund (UNICEF), Central Organization for Statistics and Information Technology (Iraq), Kurdistan Regional Statistics Office. Iraq Multiple Indicator Cluster Survey 2006. New York, United States: United Nations Children's Fund (UNICEF)	Iraq	High body-mass index	2006	2006
Central Statistical Organization (Iraq), United Nations Children's Fund (UNICEF). Iraq Multiple Indicator Cluster Survey 2000. New York, United States: United Nations Children's Fund (UNICEF)	Iraq	High body-mass index	2000	2000
Hamaideh SH, Al-Khateeb RY, Al-Rawashdeh AB. Overweight and obesity and their correlates among Jordanian adolescents. J Nurs Scholarsh. 2010; 42(4): 387-94	Jordan	High body-mass index	2008	2008
Khader YS, Batieha A, Jaddou H, Batieha Z, El-Khateeb M, Ajlouni K. Metabolic abnormalities associated with obesity in children and adolescents in Jordan. Int J Pediatr Obes. 2011; 6(3-4): 215-22	Jordan	High body-mass index	2009	2009
Zindah M, Belbeisi A, Walke H, Mokdad AH. Obesity and diabetes in Jordan: Findings from the Behavioural Risk Factor Surveillance System, 2004. Prev Chronic Dis. 2008; 5(1): A17	Jordan	High body-mass index	2004	2004
Department of Statistics (Jordan), ICF International. Jordan Demographic and Health Survey 2012. Fairfax, United States of America: ICF International	Jordan	High body-mass index	2012	2012
Ministry of Health (Jordan), World Health Organization (WHO). Jordan STEPS Noncommunicable Disease Risk Factors Survey 2004	Jordan	High body-mass index	2004	2004
Department of Statistics (Jordan), ICF Macro. Jordan Interim Demographic and Health Survey 2009. Fairfax, United States of America: ICF International, 2010	Jordan	High body-mass index	2009	2009
Centers for Disease Control and Prevention (CDC), Ministry of Education (Jordan), Ministry of Health (Jordan), World Health Organization (WHO). Jordan Global School-Based Student Health Survey 2004. Geneva, Switzerland: World Health Organization (WHO)	Jordan	High body-mass index	2004	2004
Department of Statistics (Jordan), Institute for Resource Development, Macro Systems, Ministry of Planning (Jordan). Jordan Demographic and Health Survey 1990. Fairfax, United States of America: ICF International	Jordan	High body-mass index	1990	1990
Department of Statistics (Jordan), Macro International, Inc. Jordan Demographic and Health Survey 1997. Fairfax, United States: ICF International	Jordan	High body-mass index	1997	1997
Department of Statistics (Jordan), Macro International, Inc. Jordan Demographic and Health Survey 2002. Fairfax, United States of America: ICF International	Jordan	High body-mass index	2002	2002
Department of Statistics (Jordan), Macro International, Inc. Jordan Demographic and Health Survey 2007. Fairfax, United States of America: ICF International	Jordan	High body-mass index	2007	2007
Zaghloul S, Waslien C, Al Somaie M, Prakash P. Low Adherence of Kuwaiti Adults to Fruit and Vegetable Dietary Guidelines. East Mediterr Health J. 2012; 18(5): 461-7	Kuwait	High body-mass index	2006	2006
Ministry of Health (Kuwait), World Health Organization (WHO). Kuwait STEPS Noncommunicable Disease Risk Factors Survey 2014	Kuwait	High body-mass index	2014	2014
Zhang FF, Al Hooti S, Al Zenki S, Alomirah H, Jamil KM, Rao A, Al Jahmah N, Saltzman E, Ausman LM. Vitamin D deficiency is associated with high prevalence of diabetes in Kuwaiti adults: results from a national survey. BMC Public Health. 2016; 16: 100	Kuwait	High body-mass index	2008	2008
Health Ministers Council for GCC States, Ministry of Health (Kuwait), World Health Organization (WHO). Kuwait World Health Survey 2008-2010	Kuwait	High body-mass index	2009	2009
Centers for Disease Control and Prevention (CDC), World Health Organization (WHO). Kuwait Global School-Based Student Health Survey 2015. Geneva, Switzerland: World Health Organization (WHO), 2019	Kuwait	High body-mass index	2015	2015
Allafi A, Al-Haifi AR, Al-Fayez MA, Al-Athari BI, Al-Ajmi FA, Al-Hazzaa HM, Musaiger AO, Ahmed F. Physical activity, sedentary behaviours and dietary habits among Kuwaiti adolescents: gender differences. Public Health Nutr. 2014; 17(9): 204552	Kuwait	High body-mass index	2009	2009
Zaghloul S, Al-Hooti SN, Al-Hamad N, Al-Zenki S, Alomirah H, Alayan I, Al-Attar H, Al-Othman A, Al-Shami E, Al-Somaie M, Jackson RT. Evidence for nutrition transition in Kuwait: over-consumption of macronutrients and obesity. Public Health Nutr. 2013; 16(4): 596-607	Kuwait	High body-mass index	2008	2008
Asfour MG, Lambourne A, Soliman A, Al-Behlani S, Al-Asfoor D, Bold A, Mahtab H, King H. High prevalence of diabetes mellitus and impaired glucose tolerance in the Sultanate of Oman: results of the 1991 national survey. Diabet Med. 1995; 12(12): 1122-5	Kuwait	High body-mass index	1980	1980
Ministry of Public Health (Lebanon), World Health Organization (WHO). Lebanon WHO Multi-country Survey Study on Health and Health System Responsiveness 2000-2001	Lebanon	High body-mass index	2000	2000
Chacar HR, Salameh P. Public schools adolescents' obesity and growth curves in Lebanon. J Med Liban. 2011; 59(2): 80-8	Lebanon	High body-mass index	2007	2007
Jabre P, Sikias P, Khater-Menassa B, Baddoura R, Awada H. Overweight children in Beirut: prevalence estimates and characteristics. Child Care Health Dev. 2005; 31(2): 159-65	Lebanon	High body-mass index	2000	2000
Palestinian Central Bureau of Statistics, United Nations Children's Fund (UNICEF). Palestinians in Lebanon Multiple Indicator Cluster Survey 2011. New York, United States: United Nations Children's Fund (UNICEF), 2013	Lebanon	High body-mass index	2011	2011
Centers for Disease Control and Prevention (CDC), Secretariat of Health and Environment (Libya), World Health Organization (WHO). Libya Global School-Based Student Health Survey 2007. Geneva, Switzerland: World Health Organization (WHO)	Libya	High body-mass index	2007	2007
Ministry of Public Health (Morocco), Westinghouse; Institute for Resource Development. Morocco Demographic and Health Survey 1987. Fairfax, United States of America: ICF International	Morocco	High body-mass index	1987	1987
Tazi MA, Abir-Khalil S, Lahmouz F, Arrach ML, Chaouki N. Risk factors for hypertension among the adult Moroccan population. East Mediterr Health J. 2009; 15(4): 827-41	Morocco	High body-mass index	2000	2000
World Health Organization (WHO). Morocco World Health Survey 2003. Geneva, Switzerland: World Health Organization (WHO), 2005	Morocco	High body-mass index	2003	2003
League of Arab States, Macro International, Inc, Ministry of Health (Morocco). Morocco Demographic and Health Survey 2003-2004. Fairfax, United States of America: ICF International	Morocco	High body-mass index	2003	2003
Macro International, Inc, Ministry of Public Health (Morocco). Morocco Demographic and Health Survey 1992. Fairfax, United States of America: ICF International	Morocco	High body-mass index	1992	1992
Centers for Disease Control and Prevention (CDC), Joint United Nations Program on HIV/AIDS (UNAIDS), Ministry of Health (Morocco), United Nations Children's Fund (UNICEF), United Nations Educational, Scientific and Cultural Organization (UNESCO), World Health Organization (WHO). Morocco Global School-Based Student Health Survey 2010-2011. Geneva, Switzerland: World Health Organization (WHO), 2013	Morocco	High body-mass index	2010	2010
Ministry of Health (Oman), World Health Organization (WHO). Oman World Health Survey 2007-2008	Oman	High body-mass index	2008	2008
Al-Lawati JA, Jousilahti PJ. Prevalence and 10-year secular trend of obesity in Oman. Saudi Med J. 2004; 25(3): 346-51	Oman	High body-mass index	1991	1991
Ministry of Health (Oman), World Health Organization (WHO). Oman - Ash Sharq?yah STEPS Noncommunicable Disease Risk Factors Survey 2006	Oman	High body-mass index	2006	2006
Centers for Disease Control and Prevention (CDC), World Health Organization (WHO). Oman Global School-Based Student Health Survey 2015	Oman	High body-mass index	2015	2015
Husseini A, Abdul-Rahim H, Awartani F, Giacaman R, Jervell J, Bjertness E. Type 2 diabetes mellitus, impaired glucose tolerance and associated factors in a rural Palestinian village. Diabet Med. 2000; 17(10): 746-8	Palestine	High body-mass index	1996	1996
Abdul-Rahim HF, Abu-Rmeileh NM, Husseini A, Holmboe-Ottesen G, Jervell J, Bjertness E. Obesity and selected co-morbidities in an urban Palestinian population. Int J Obes Relat Metab Disord. 2001; 25(11): 1736-40	Palestine	High body-mass index	1999	1999
Ministry of Health (Palestine), Palestinian Central Bureau of Statistics, United Nations Children's Fund (UNICEF), United Nations Population Fund (UNFPA). Palestine Multiple Indicator Cluster Survey 2010. New York, United States of America: United Nations Children's Fund (UNICEF), 2014	Palestine	High body-mass index	2010	2010
Birzeit University, Palestinian Central Bureau of Statistics. Palestine Nutrition Survey 2002. Ramallah, Palestine: Palestinian Central Bureau of Statistics	Palestine	High body-mass index	2002	2002
Centers for Disease Control and Prevention (CDC), Ministry of Health (Palestine), World Health Organization (WHO). Palestine Global School-Based Student Health Survey 2010. Geneva, Switzerland: World Health Organization (WHO)	Palestine	High body-mass index	2010	2010
Ministry of Health (Palestine), World Health Organization (WHO). Palestine STEPS Noncommunicable Disease Risk Factors Survey 2010-2011. Geneva, Switzerland: World Health Organization (WHO)	Palestine	High body-mass index	2010	2010
Ministry of Health (Palestine), Palestinian Central Bureau of Statistics, United Nations Children's Fund (UNICEF), United Nations Population Fund (UNFPA). Palestine - West Bank and Gaza Strip Multiple Indicator Cluster Survey 2000 - UNICEF. Ramallah, Palestine: Palestinian Central Bureau of Statistics	Palestine	High body-mass index	2000	2000
Ministry of Health (Palestine), Palestinian Central Bureau of Statistics, United Nations Children's Fund (UNICEF). Palestine Multiple Indicator Cluster Survey 2014. New York, United States of America: United Nations Children's Fund (UNICEF), 2015	Palestine	High body-mass index	2014	2014
Ministry of Health (Palestine), Palestinian Central Bureau of Statistics, United Nations Children's Fund (UNICEF). Palestine - West Bank and Gaza Strip Multiple Indicator Cluster Survey 1996. Ramallah, Palestine: Palestinian Central Bureau of Statistics	Palestine	High body-mass index	1996	1996
Palestinian Central Bureau of Statistics. Palestine Demographic and Health Survey 2004	Palestine	High body-mass index	2004	2004
Abdul-Rahim HF, Husseini A, Bjertness E, Giacaman R, Gordon NH, Jervell J. The metabolic syndrome in the West Bank population: an urban-rural comparison. Diabetes Care. 2001; 24(2): 275-9	Palestine	High body-mass index	1996	1996
Qatar Statistics Authority, Supreme Council of Health (Qatar), World Health Organization (WHO). Qatar STEPS Noncommunicable Disease Risk Factors Survey 2012. Geneva, Switzerland: World Health Organization (WHO)	Qatar	High body-mass index	2012	2012
Bener A, Zirie M, Musallam M, Khader YS, Al-Hamaq AOAA. Prevalence of metabolic syndrome according to Adult Treatment Panel III and International Diabetes Federation criteria: a population-based study. Metab Syndr Relat Disord. 2009; 7(3): 221-9	Qatar	High body-mass index	2007	2007
Bener A, Tewfik I. Prevalence of overweight, obesity, and associated psychological problems in Qatari's female population. Obes Rev. 2006; 7(2): 139-45	Qatar	High body-mass index	2004	2004
Al-Nozha MM, Al-Mazrou YY, Al-Maatouq MA, Arafah MR, Khalil MZ, Khan NB, Al-Marzouki K, Abdullah MA, Al-Khadra AH, Al-Harthi SS, Al-Shahid MS, Al-Mobeireek A, Nouh MS. Obesity in Saudi Arabia. Saudi Med J. 2005; 26(5): 824-9	Saudi Arabia	High body-mass index	1997	1997
Warsy AS, el-Hazmi MA. Diabetes mellitus, hypertension and obesity--common multifactorial disorders in Saudis. East Mediterr Health J. 1999; 5(6): 1236-42	Saudi Arabia	High body-mass index	1993	1993
Ministry of Health (Saudi Arabia), World Health Organization (WHO). Saudi Arabia STEPS Noncommunicable Disease Risk Factors Survey 2004-2005	Saudi Arabia	High body-mass index	2004	2004
al-Nuaim AR, al-Rubeaan K, al-Mazrou Y, al-Attas O, al-Daghari N, Khoja T. High prevalence of overweight and obesity in Saudi Arabia. Int J Obes Relat Metab Disord. 1996; 20(6): 547-52	Saudi Arabia	High body-mass index	1991	1991
Al-Almaie SM. Prevalence of obesity and overweight among Saudi adolescents in Eastern Saudi Arabia. Saudi Med J. 2005; 26(4): 607-11	Saudi Arabia	High body-mass index	2001	2001
Al-Baghli NA, Al-Ghamdi AJ, Al-Turki KA, El-Zubaier AG, Al-Ameer MM, Al-Baghli FA. Overweight and obesity in the eastern province of Saudi Arabia. Saudi Med J. 2008; 29(9): 1319-25	Saudi Arabia	High body-mass index	2004	2004
Osman AK, al-Nozha MM. Risk factors of coronary artery disease in different regions of Saudi Arabia. East Mediterr Health J. 2000; 6(2-3): 465-74	Saudi Arabia	High body-mass index	1991	1991
Amin TT, Al-Sultan AI, Ali A. Overweight and obesity and their relation to dietary habits and socio-demographic characteristics among male primary school children in Al-Hassa, Kingdom of Saudi Arabia. Eur J Nutr. 2008; 47(6): 310-8	Saudi Arabia	High body-mass index	2006	2006
Al-Othaimeen AI, Al-Nozha M, Osman AK. Obesity: an emerging problem in Saudi Arabia. Analysis of data from the National Nutrition Survey. East Mediterr Health J. 2007; 13(2): 441-8	Saudi Arabia	High body-mass index	1986	1986
AA al-Nuaim; EA Bamgboye; KA al-Rubeaan; Y al-Mazrou. Overweight and obesity in Saudi Arabian adult population, role of socio-demographic variables. J Community Health. 1997; 22(3): 211-23	Saudi Arabia	High body-mass index	1991	1991
Central Bureau of Statistics (Sudan), Ministry of Health (South Sudan). Sudan - North Multiple Indicator Cluster Survey 2010. New York, United States of America: United Nations Children's Fund (UNICEF), 2015	Sudan	High body-mass index	2010	2010
Elmadhoun WM, Noor SK, Ibrahim AAA, Bushara SO, Ahmed MH. Prevalence of diabetes mellitus and its risk factors in urban communities of north Sudan: Population-based study. J Diabetes. 2016; 8(6): 83946	Sudan	High body-mass index	2015	2015
Central Bureau of Statistics (Sudan), Federal Ministry of Health (Sudan), United Nations Children's Fund (UNICEF). Sudan Multiple Indicator Cluster Survey 2000. New York, United States of America: United Nations Children's Fund (UNICEF)	Sudan	High body-mass index	2000	2000
Southern Sudan Centre for Census, Statistics and Evaluation (SSCCSE), Food and Agriculture Organization of the United Nations (FAO), Statistics Norway. South Sudan National Baseline Household Survey (NBHS) 2009. Juba, Sudan: Southern Sudan Centre for Census, Statistics and Evaluation (SSCCSE)	Sudan	High body-mass index	2009	2009
Ministry of Health (Syria), World Health Organization (WHO). Syria WHO Multi-country Survey Study on Health and Health System Responsiveness 2000-2001	Syrian Arab Republic	High body-mass index	2000	2000
United Nations Children's Fund (UNICEF), Central Bureau of Statistics (Syria), Ministry of Health (Syria), Pan Arab Project for Family Health (PAPFAM). Syria Multiple Indicator Cluster Survey 2006. New York, United States: United Nations Children's Fund (UNICEF)	Syrian Arab Republic	High body-mass index	2006	2006
Centers for Disease Control and Prevention (CDC), Ministry of Education (Syria), Ministry of Health (Syria), World Health Organization (WHO). Syria Global School-Based Student Health Survey 2010-2011. Geneva, Switzerland: World Health Organization (WHO), 2013	Syrian Arab Republic	High body-mass index	2010	2010
Aounallah-Skhiri H, Romdhane HB, Traissac P, Eymard-Duvernay S, Delpeuch F, Achour N, Maire B. Nutritional status of Tunisian adolescents: associated gender, environmental and socio-economic factors. Public Health Nutr. 2008; 11(12): 1306-17	Tunisia	High body-mass index	2004	2004
World Health Organization (WHO). Tunisia World Health Survey 2003. Geneva, Switzerland: World Health Organization (WHO), 2005	Tunisia	High body-mass index	2003	2003
Macro Systems, Inc.; Institute for Resource Development, National Office for Family and Population, Ministry of Public Health (Tunisia). Tunisia Demographic and Health Survey 1988. Fairfax, United States of America: ICF International	Tunisia	High body-mass index	1988	1988
Ghannem H, Khlifa K, Harrabi I, Ben Abdelaziz A, Gaha R. Study of cardiovascular disease risk factors among urban schoolchildren in Sousse, Tunisia. East Mediterr Health J. 2000; 6(5-6): 1046-54	Tunisia	High body-mass index	1998	1998
Ghannem H, Trabelsi L, Gaha R, Harrabi I, Essoussi AS. Study of cardiovascular disease risk factors among rural schoolchildren in Sousse, Tunisia. East Mediterr Health J. 2001; 7(4-5): 617-24	Tunisia	High body-mass index	1999	1999
Erem C, Yildiz R, Kavgaci H, Karahan C, Deger O, Can G, Telatar M. Prevalence of diabetes, obesity and hypertension in a Turkish population (Trabzon city). Diabetes Res Clin Pract. 2001; 54(3): 203-8	Turkey	High body-mass index	1998	1998
Yumuk VD, Hatemi H, Tarakci T, Uyar N, Turan N, Bagriacik N, Ipbuker A. High prevalence of obesity and diabetes mellitus in Konya, a central Anatolian city in Turkey. Diabetes Res Clin Pract. 2005; 70(2): 151-8	Turkey	High body-mass index	2001	2001
Sundblom E, Petzold M, Rasmussen F, Callmer E, Lissner L. Childhood overweight and obesity prevalences levelling off in Stockholm but socioeconomic differences persist. Int J Obes (Lond). 2008; 32(10): 1525-30	Turkey	High body-mass index	2001	2001
Institute of Population Studies, Hacettepe University, Ministry of Development (Turkey), Ministry of Health (Turkey). Turkey Demographic and Health Survey 2013-2014. Fairfax, United States of America: ICF International, 2019	Turkey	High body-mass index	2013	2013
Oner N, Vatansever U, Sari A, Ekuklu E, Güzel A, Karasalihoglu S, Boris NW. Prevalence of underweight, overweight and obesity in Turkish adolescents. Swiss Med Wkly. 2004; 134(35-36): 529-33	Turkey	High body-mass index	2001	2001
Ozmen D, Ozmen E, Ergin D, Cetinkaya AC, Sen N, Dundar PE, Taskin EO. The association of self-esteem, depression and body satisfaction with obesity among Turkish adolescents. BMC Public Health. 2007; 80	Turkey	High body-mass index	2005	2005
Ozer BK. Growth reference centiles and secular changes in Turkish children and adolescents. Econ Hum Biol. 2007; 5(2): 280-301	Turkey	High body-mass index	2005	2005
Simsek E, Akpinar S, Bahcebasi T, Senses DA, Kocabay K. The prevalence of overweight and obese children aged 6-17 years in the West Black Sea region of Turkey. Int J Clin Pract. 2008; 62(7): 1033-8	Turkey	High body-mass index	2005	2005
Yuca SA, Yilmaz C, Cesur Y, Dogan M, Kaya A, Basarangolu M. Prevalence of overweight and obesity in children and adolescents in eastern Turkey. J Clin Res Pediatr Endocrinol. 2010; 2(4): 159-63	Turkey	High body-mass index	2006	2006
AMATEM (Turkey), Plaza Ltd. Research, World Health Organization (WHO). Turkey WHO Multi-country Survey Study on Health and Health System Responsiveness 2000-2001. Geneva, Switzerland: World Health Organization (WHO)	Turkey	High body-mass index	2000	2000
Omega Contract Research Organization, Turkish Society of Hypertension and Renal Diseases. Turkey Prevalence, Awareness, Treatment and Control of Hypertension Study 2003. Ankara, Turkey: Turkish Society of Hypertension and Renal Diseases	Turkey	High body-mass index	2003	2003
Turkish Society of Nephrology. Turkey Chronic Renal Disease In Turkey Study 2007	Turkey	High body-mass index	2010	2010
Agirbasli M, Cakir S, Ozme S, Ciliv G. Metabolic syndrome in Turkish children and adolescents. Metab Clin Exp. 2006; 55(8): 1002-6	Turkey	High body-mass index	1993	1993
Oguz A, Temizhan A, Abaci A, Kozan O, Erol C, Ongen Z, Celik S. Obesity and abdominal obesity; an alarming challenge for cardio-metabolic risk in Turkish adults. Anatol J Cardiol. 2008; 8(6): 401-6	Turkey	High body-mass index	2006	2006
Sahin I, Yildirim B, Cetin I, Etikan I, Ozturk B, Ozyurt H, Tasliyurt T. Prevalence of chronic kidney disease in the Black Sea Region, Turkey, and investigation of the related factors with chronic kidney disease. Ren Fail. 2009; 31(10): 920-7	Turkey	High body-mass index	2005	2005
Institute of Population Studies, Hacettepe University, Macro International, Inc, Ministry of Health (Turkey). Turkey Demographic and Health Survey 1993. Fairfax, United States: ICF International	Turkey	High body-mass index	1993	1993
Turkish Society of Hypertension and Renal Diseases. Turkey Hypertension Prevalence Study 2012	Turkey	High body-mass index	2012	2012
ISSP Research Group (2009): International Social Survey Programme: Health and Health Care - ISSP 2011. GESIS Data Archive, Cologne. ZA5800 Data file version 3.0.0, doi:10.4232/1.12252	Turkey	High body-mass index	2011	2011
Senol V, Unalan D, Bayat M, Mazicioglu MM, Ozturk A, Kurtoglu S. Change in reference body mass index percentiles and deviation in overweight and obesity over 3 years in Turkish children and adolescents. J Pediatr Endocrinol Metab. 2014; 27(1112): 11219	Turkey	High body-mass index	2008	2008
Omega Contract Research Organization, Turkish Society of Hypertension and Renal Diseases. Turkey Hypertension Incidence Study 2007	Turkey	High body-mass index	2007	2007
Önal AE, Erbil S, Özel S, Aciksari K, Tumerdem Y. The prevalence of and risk factors for hypertension in adults living in Istanbul. Blood Press. 2004; 13(1): 31-6	Turkey	High body-mass index	2002	2002
European Commission (2012): Eurobarometer 64.3 (Nov-Dec 2005). TNS OPINION &amp; SOCIAL, Brussels [Producer]. GESIS Data Archive, Cologne. ZA4415 Data file Version 1.0.1, doi:10.4232/1.10971	Turkey	High body-mass index	2005	2005
World Health Organization (WHO). Turkey World Health Survey 2003. Geneva, Switzerland: World Health Organization (WHO), 2005	Turkey	High body-mass index	2003	2003
Institute of Population Studies, Hacettepe University, Macro International, Inc. Turkey Demographic and Health Survey 1998. Fairfax, United States: ICF International	Turkey	High body-mass index	1998	1998
Institute of Population Studies, Hacettepe University, Ministry of Health (Turkey). Turkey Demographic and Health Survey 2003-2004. Fairfax, United States of America: ICF International	Turkey	High body-mass index	2003	2003
World Health Organization Regional Office for Europe (WHO/Europe). Social Determinants of Health and Well-being Among Young People: Health Behaviour in School-aged Children (HBSC) Study: International Report from the 2009/2010 Survey. Copenhagen, Denmark: World Health Organization Regional Office for Europe (WHO/Europe), 2012	Turkey	High body-mass index	2009	2009
Manios Y, Kolotourou M, Moschonis G, Sur H, Keskin Y, Kocaoglu B, Hayran O. Macronutrient intake, physical activity, serum lipids and increased body weight in primary schoolchildren in Istanbul. Pediatr Int. 2005; 47(2): 159-66	Turkey	High body-mass index	2001	2001
Borici S, Agaoglu NB, Baykan OA, Agirbasli M. Blood pressure and anthropometric measurements in Albanian versus Turkish children and adolescents. Acta Cardiol. 2009; 64(6): 747-54	Turkey	High body-mass index	2007	2007
World Health Organization Regional Office for Europe (WHO/Europe). Inequalities in Young People's Health: HBSC International Report from the 2005-2006 Survey. Copenhagen, Denmark: World Health Organization Regional Office for Europe (WHO/Europe), 2008	Turkey	High body-mass index	2005	2005
United Arab Emirates University (UAEU). United Arab Emirates Health and Lifestyle Survey 2000	United Arab Emirates	High body-mass index	2000	2000
Abu Dhabi General Authority for Health Services, Centers for Disease Control and Prevention (CDC), Dubai Health Authority, Ministry of Education (United Arab Emirates), Ministry of Health and Prevention (United Arab Emirates), World Health Organization (WHO). United Arab Emirates Global School-Based Student Health Survey 2010	United Arab Emirates	High body-mass index	2010	2010
Carter AO, Saadi HF, Reed RL, Dunn EV. Assessment of obesity, lifestyle, and reproductive health needs of female citizens of Al Ain, United Arab Emirates. J Health Popul Nutr. 2004; 22(1): 75-83	United Arab Emirates	High body-mass index	2000	2000
Al-Haddad FH, Little BB, Abdul Ghafoor AGM. Childhood obesity in United Arab Emirates schoolchildren: a national study. Ann Hum Biol. 2005; 32(1): 72-9	United Arab Emirates	High body-mass index	1998	1998
World Health Organization (WHO). United Arab Emirates World Health Survey 2003. Geneva, Switzerland: World Health Organization (WHO), 2005	United Arab Emirates	High body-mass index	2003	2003
Malik M, Bakir A. Prevalence of overweight and obesity among children in the United Arab Emirates. Obes Rev. 2007; 8(1): 15-20	United Arab Emirates	High body-mass index	1998	1998
Zaal AAB, Brebner J, Musaiger AO, Souza RD. Anthropometric characteristics and obesity among adolescents in the United Arab Emirates. East Mediterr Health J. 2011; 17(5): 382-6	United Arab Emirates	High body-mass index	2009	2009
Abu Dhabi General Authority for Health Services, Centers for Disease Control and Prevention (CDC), Dubai Health Authority, Ministry of Education (United Arab Emirates), Ministry of Health (United Arab Emirates), World Health Organization (WHO). United Arab Emirates Global School-Based Student Health Survey 2005. Geneva, Switzerland: World Health Organization (WHO)	United Arab Emirates	High body-mass index	2005	2005
Al-Habori M, Al-Mamari M, Al-Meeri A. Type II diabetes mellitus and impaired glucose tolerance in Yemen: prevalence, associated metabolic changes and risk factors. Diabetes Res Clin Pract. 2004; 65(3): 275-81	Yemen	High body-mass index	2002	2002
Central Statistical Organization (Yemen), ICF International, Ministry of Public Health and Population (Yemen). Yemen Demographic and Health Survey 2013. Fairfax, United States of America: ICF International	Yemen	High body-mass index	2013	2013
Centers for Disease Control and Prevention (CDC), World Health Organization (WHO). Yemen Global School-Based Student Health Survey 2014	Yemen	High body-mass index	2014	2014
Central Statistical Organization (Yemen), League of Arab States, Macro International, Inc. Yemen Demographic and Health Survey 1991-1992. Fairfax, United States: ICF International	Yemen	High body-mass index	1991	1991

## Sheet: High LDL
Citation	Location	Risk	Year Start	Year End
National Institute of Public Health, Ministry of Health, Population, and Hospital Reform (Algeria). Algeria National Health Survey 2005	Algeria	High LDL cholesterol	2005	2005
al-Mahroos F, McKeigue PM. High prevalence of diabetes in Bahrainis. Associations with ethnicity and raised plasma cholesterol. Diabetes Care. 1998; 21(6): 936-42	Bahrain	High LDL cholesterol	1995	1995
Marzouk D, Sass J, Bakr I, El Hosseiny M, Abdel-Hamid M, Rekacewicz C, Chaturvedi N, Mohamed MK, Fontanet A. Metabolic and cardiovascular risk profiles and hepatitis C virus infection in rural Egypt. Gut. 2007; 56(8): 1105-10	Egypt	High LDL cholesterol	2004	2004
Mostafa A, Mohamed MK, Saeed M, Hasan A, Fontanet A, Godsland I, Coady E, Esmat G, El-Hoseiny M, Abdul-Hamid M, Hughes A, Chaturvedi N. Hepatitis C infection and clearance: impact on atherosclerosis and cardiometabolic risk factors. Gut. 2010; 59(8): 1135-40	Egypt	High LDL cholesterol	2002	2002
Directorate General of Health-Duhok (Iraq), Kurdistan Regional Government (Iraq), Ministry of Health (Iraq), World Health Organization (WHO). Iraq - Dah?k STEPS Noncommunicable Disease Risk Factors Survey 2003-2004	Iraq	High LDL cholesterol	2003	2003
Ministry of Health (Iraq), Ministry of Planning (Iraq), World Health Organization (WHO). Iraq STEPS Noncommunicable Disease Risk Factors Survey 2015	Iraq	High LDL cholesterol	2015	2015
Khader YS, Batieha A, El-Khateeb M, Al Omari M, Ajlouni K. Prevalence of dyslipidemia and its associated factors among Jordanian adults. J Clin Lipidol. 2010; 4(1): 53-8	Jordan	High LDL cholesterol	2006	2006
Ministry of Health (Kuwait), World Health Organization (WHO). Kuwait STEPS Noncommunicable Disease Risk Factors Survey 2006	Kuwait	High LDL cholesterol	2006	2006
Salti IS, Khogali M, Alam S, Haidar NA, Masri A. Epidemiology of diabetes mellitus in relation to other cardiovascular risk factors in Lebanon. East Mediterr Health J. 1997; 3(3): 462-71	Lebanon	High LDL cholesterol	1995	1995
Ministry of Health (Oman). Oman National Health Survey 2000. Muscat, Oman: Ministry of Health (Oman)	Oman	High LDL cholesterol	2000	2000
Abdul-Rahim HF, Husseini A, Giacaman R, Jervell J, Bjertness E. Diabetes mellitus in an urban Palestinian population: prevalence and associated factors. East Mediterr Health J. 2001; 7(1-2): 67-78	Palestine	High LDL cholesterol	1998	1998
Stene LC, Giacaman R, Abdul-Rahim H, Husseini A, Norum KR, Holmboe-Ottesen G. Obesity and associated factors in a Palestinian West Bank village population. Eur J Clin Nutr. 2001; 55(9): 805-11	Palestine	High LDL cholesterol	1996	1996
National Health Authority (Qatar), Qatar Statistics Authority, World Health Organization (WHO). Qatar World Health Survey 2006	Qatar	High LDL cholesterol	2006	2006
Rahman Al-Nuaim A. High prevalence of metabolic risk factors for cardiovascular diseases among Saudi population, aged 30-64 years. Int J Cardiol. 1997; 62(3): 227-35	Saudi Arabia	High LDL cholesterol	1991	1991
Federal Ministry of Health (Sudan), World Health Organization (WHO). Sudan - Khartoum STEPS Noncommunicable Disease Risk Factors Survey 2005-2006	Sudan	High LDL cholesterol	2005	2005
Kelestimur F, Cetin M, Pa?ao?lu H, Coksevim B, Cetinkaya F, Unlühizarci K, Unal S, Köker AH. The prevalence and identification of risk factors for type 2 diabetes mellitus and impaired glucose tolerance in Kayseri, central Anatolia, Turkey. Acta Diabetol. 1999; 36(1-2): 85-91	Turkey	High LDL cholesterol	1994	1994
Erem C, Hacihasanoglu A, Deger O, Topba? M, Hosver I, Ersoz HO, Can G. Prevalence of metabolic syndrome and associated risk factors among Turkish adults: Trabzon MetS study. Endocrine. 2008; 33(1): 920	Turkey	High LDL cholesterol	2004	2004
Unal B, Sozmen K, Ucku R, Ergor G, Soysal A, Baydur H, Meseri R, Simsek H, Gerceklioglu G, Doganay S, Budak R, Kilic B, Gunay T, Ergor A, Demiral Y, Aslan O, Cimrin D, Akvardar Y, Tuncel P. High prevalence of cardiovascular risk factors in a Western urban Turkish population: a community-based study. Anatol J Cardiol. 2013; 13(1): 917	Turkey	High LDL cholesterol	2008	2008
Akbulut G, Köksal E, Bilici S, Acar Tek N, Yildiran H, Karadag MG, Sanlier N. Metabolic syndrome (MS) in elderly: a cross sectional survey. Arch Gerontol Geriatr. 2011; 53(3): e263-266	Turkey	High LDL cholesterol	2009	2009
Ministry of Health (Turkey), World Health Organization (WHO). Turkey STEPS Noncommunicable Disease Risk Factors Survey 2017	Turkey	High LDL cholesterol	2017	2017

## Sheet: Kidney Dysfunction
Citation	Location	Risk	Year Start	Year End
Safarinejad MR. The epidemiology of adult chronic kidney disease in a population-based study in Iran: prevalence and associated risk factors. J Nephrol. 2009; 22(1): 99-108	Iran (Islamic Republic of)	Kidney dysfunction	2002	2005
International Society of Nephrology (ISN). Iran - Tehran International Society of Nephrology Kidney Disease Data Center Chronic Kidney Disease and Cardiovascular Risk Survey 2007	Iran (Islamic Republic of)	Kidney dysfunction	2007	2007

## Sheet: Low Bone Mineral Density
Citation	Location	Risk	Year Start	Year End
Larijani B, Moayyeri A, Keshtkar AA, Hossein-Nezhad A, Soltani A, Bahrami A, Omrani GH, Rajabian R, Nabipour I. Peak bone mass of Iranian population: the Iranian Multicenter Osteoporosis Study. J Clin Densitom. 2006; 9(3): 367-74	Iran (Islamic Republic of)	Low bone mineral density	2003	2003
Omrani GR, Masoompour SM, Hamidi A, Mardanifard HA, Taghavi SM, Talezadeh P, Larijani B. Bone mineral density in the normal Iranian population: a comparison with American reference data. Arch Osteoporos. 2006; 1(1-2): 29-35	Iran (Islamic Republic of)	Low bone mineral density	2003	2003
Hosseinpanah F, Rambod M, Hossein-nejad A, Larijani B, Azizi F. Association between vitamin D and bone mineral density in Iranian postmenopausal women. J Bone Miner Metab. 2008; 26(1): 86-92	Iran (Islamic Republic of)	Low bone mineral density	2004	2004
Shilbayeh S. Prevalence of osteoporosis and its reproductive risk factors among Jordanian women: a cross-sectional study. Osteoporos Int. 2003; 14(11): 929-40	Jordan	Low bone mineral density	2000	2002
Mahussain S, Badr H, Al-Zaabi K, Mohammad M, Alnafisi N. Bone mineral density in healthy Kuwaiti women. Arch Osteoporos. 2006; 1(1-2): 51-7	Kuwait	Low bone mineral density	2001	2005
Al-Shoumer KAS, Nair V. Prevalence of low bone mass in postmenopausal Kuwaiti women residents in the largest province of Kuwait. Arch Osteoporos. 2012; 7(1-2): 147-53	Kuwait	Low bone mineral density	2007	2010
Maalouf G, Maalouf NM, Schaaf N, Zebaze RM, Nehme A, Tannous Z, Wehbe J, Adib G, Gannagé-Yared M-H, Seeman E. The spinal curvature irregularity index independently identifies vertebral fractures. Osteoporos Int. 2007; 18(3): 279-83	Lebanon	Low bone mineral density	2004	2004
Maalouf G, Salem S, Sandid M, Attallah P, Eid J, Saliba N, Nehmé I, Johnell O. Bone mineral density of the Lebanese reference population. Osteoporos Int. 2000; 11(9): 756-64	Lebanon	Low bone mineral density	1997	1997
Arabi A, Baddoura R, El-Rassi R, El-Hajj Fuleihan G. PTH level but not 25 (OH) vitamin D level predicts bone loss rates in the elderly. Osteoporos Int. 2012; 23(3): 971-80	Lebanon	Low bone mineral density	2002	2003
El Maghraoui A, Ghazi M, Gassim S, Mounach A, Ghozlani I, Nouijai A, Achemlal L, Bezza A, Dehhaoui M. Bone mineral density of the spine and femur in a group of healthy Moroccan men. Bone. 2009; 44(5): 965-9	Morocco	Low bone mineral density	2006	2006
El Maghraoui A, Sadni S, Jbili N, Rezqi A, Mounach A, Ghozlani I. The discriminative ability of FRAX, the WHO algorithm, to identify women with prevalent asymptomatic vertebral fractures: a cross-sectional study. BMC Musculoskelet Disord. 2014; 15: 365	Morocco	Low bone mineral density	2010	2012
Hammoudeh M, Al-Khayarin M, Zirie M, Bener A. Bone density measured by dual energy X-ray absorptiometry in Qatari women. Maturitas. 2005; 52(3-4): 319-27	Qatar	Low bone mineral density	2002	2002
Bener A, Hammoudeh M, Zirie M. Prevalence and predictors of osteoporosis and the impact of life style factors on bone mineral density. APLAR J Rheumatol. 2007; 10(3): 227-33	Qatar	Low bone mineral density	2005	2006
Rouzi AA, Al-Sibiani SA, Al-Senani NS, Radaddi RM, Ardawi MS. Independent predictors of all osteoporosis-related fractures among healthy Saudi postmenopausal women: the CEOR Study. Bone. 2012; 50(3): 713-22	Saudi Arabia	Low bone mineral density	2004	2004
Baykara M. DEXA Bone Mineral Density Values in Local Women Population Conpared with Turkish Population Standards. F U Saglik Bil Dergisi. 2005; 19(4): 231-9	Turkey	Low bone mineral density	2001	2001
Gürlek A, Bayraktar M, Ariyürek M. Inappropriate Reference Range for Peak Bone Mineral Density in Dual-energy X-ray Absorptiometry: Implications for the Interpretation of T-scores. Osteoporos Int. 2000; 11(9): 809-13	Turkey	Low bone mineral density	1997	1997
